# Supplementary material for: Low-Temperature Performance and Tribological Properties of Poly(5-n-butyl-2-norbornene) Lubricating Oils: Effect of Molecular Weight and Hydrogenation on the Viscosity and Anti-Wear Activity
Source: Polymers (Basel). 2025 Dec 17;17(24):3333. doi: 10.3390/polym17243333 (PMC12737209; doi:10.3390/polym17243333)
Supplement: Supplementary file 1 [file polymers-17-03333-s001.zip]

Archive with 1 entries (1 files):
- polymers-4023275-supplementary.pdf
